# Supplementary material for: Encapsulation in Calcium Alginate Beads Regulates Growth, Release and Viability of Probiotic Bacteria Through Protective Microenvironments
Source: Gels. 2026 Jun 10;12(6):518. doi: 10.3390/gels12060518 (PMC13298036; doi:10.3390/gels12060518)
Supplement: Supplementary file 1 [file gels-12-00518-s001.zip]

Archive with 1 entries (1 files):
- gels-4352540-supplementary.pdf
